# Supplementary material for: Vector Competence of Northern European Culex pipiens Biotype pipiens and Culex torrentium to West Nile Virus and Sindbis Virus
Source: Viruses. 2023 Feb 21;15(3):592. doi: 10.3390/v15030592 (PMC10056470; doi:10.3390/v15030592)
Supplement: Supplementary file 1 [file viruses-15-00592-s001.zip]

Archive with 1 entries (1 files):
- viruses-2028511-supplementary.jpg
